# Supplementary material for: Serotonin signaling mediates protein valuation and aging
Source: eLife. 2016 Aug 30;5:e16843. doi: 10.7554/eLife.16843 (PMC5005037; doi:10.7554/eLife.16843)
Supplement: Supplementary file 1. — The list is showing the genotype or treatment of candidates in descending orders of average preference index (PI). The summary of PI and candidate is graphically depicted in Figure 2A. DOI: http://dx.doi.org/10.7554/eLife.16843.017 [file elife-16843-supp1.xlsx]

## Sheet: Sheet4
Candidate ID	Candidates	Preference Index
1	NPFR1_c01896	0.55
2	Rut1	0.55
3	5HT2b_MB06501	0.52
4	Elav-GS-GAL4>UAS-DopECR RNAi	0.52
5	Gr68a (delta 2)	0.47
6	AstC_del2	0.45
7	AstC_del30	0.45
8	Orco2	0.45
9	ppk28 (deletion line)	0.45
10	Tub-GeneSwitch-GAL4>UAS-obp99a	0.45
11	chico1	0.42
12	Dnc1	0.4
13	PoxN_delta M22-B5-deltaXB	0.4
14	GH146-GAL4>UAS-shi_ts	0.4
15	CS_Haloperidol 4 days	0.38
16	D2R_f06521	0.38
17	Foxo (delta 94)	0.38
18	Tub-GeneSwitch-GAL4>UAS-Megalin RNAi	0.38
19	Gr93a3	0.37
20	5HT1b_MB5181	0.35
21	CS_3IY 6 days	0.35
22	Gr64f_MB12243	0.35
23	Tub-GeneSwitch-GAL4>UAS-GCN2_RNAi	0.33
24	CS_3IY 5 days	0.32
25	dilp2-GAL4>UAS-dsk RNAi	0.32
26	PoxN_delta M22-B5-Full1	0.32
27	Gr32a1	0.31
28	Gr33a1	0.3
29	Trh-GAL4>UAS-Kir2.1	0.3
30	Tdc2-GAL4>UAS-shi_ts	0.3
31	w1118	0.3
32	Tub-GeneSwitch-GAL4>UAS-Cublin RNAi	0.28
33	Gr66a-GAL4>UAS-rpr	0.28
34	DopR1_f02676	0.27
35	5HT1a_MB9978	0.25
36	5HT1b_MB5999	0.25
37	Thor1_null	0.25
38	ign_delta 58-1	0.25
39	Elav-GeneSwitch-GAL4>UAS-DopECR	0.25
40	5HT1a_MB9812	0.24
41	CS_100uM Mianserin_8days	0.24
42	Gr5a_delta 5	0.23
43	Gr66a_d(3L)ex83	0.22
44	Gr5a-GAL4>UAS-rpr	0.21
45	CS_1mM Ketanserin_during starvation	0.2
46	Dnc_1395	0.2
47	dilp2-GAL4>UAS-dsk	0.2
48	CS_Haloperidol 5 days	0.18
49	Ir64a_MB05283	0.17
50	CCKLR_17D1_MB02688	0.16
51	AstC_del6	0.16
52	S6KII_g1846	0.16
53	AstC_del23	0.15
54	CS_50uM Mianserin_8days	0.15
55	yw	0.15
56	w[CS]	0.14
57	ppk28-GAL4>UAS-shi_ts	0.13
58	PoxN_deltaM22-B5-SuperA	0.12
59	Elav-GeneSwitch-GAL4>UAS-dsk	0.12
60	Th-GAL4>UAS-shi_ts	0.12
61	c772-GAL4>UAS-shi_ts	0.1
62	ppk28-GAL4>UAS-rpr	0.09
63	5HT2a_PL00052	0.09
64	Gr33a-GAL4>UAS-rpr	0.08
65	CS_100uM Mianserin_8days	0.05
66	CS_3IY 4 days	0
67	Trh-GAL4>UAS-shi_ts	-0.08
68	CS_Ketanserin_3days	-0.3
