# Supplementary material for: Serotonin signaling mediates protein valuation and aging
Source: eLife. 2016 Aug 30;5:e16843. doi: 10.7554/eLife.16843 (PMC5005037; doi:10.7554/eLife.16843)
Supplement: Supplementary file 2. — The list is showing genotype, cumulative PI, standard error of mean (SEM), and sample size (N) of the flies used in figures as noted. DOI: http://dx.doi.org/10.7554/eLife.16843.018 [file elife-16843-supp2.xlsx]

## Sheet: Sheet1
Associated Fig	Genotype	Mean PI	SEM	N
Fig2B	Trh	-0.18	0.1	17
Fig2B	Control	0.43	0.1	14
Fig2C	Trh	-0.43	0.2	9
Fig2C	Control	0	0.1	10
Fig2D	5HT2a_PL00052	-0.21	0.2	12
Fig2D	Control	0.2	0.2	10
Fig6A	JhI-21_GE15185	-0.02	0.1	14
Fig6A	Control	0.6	0.1	14
Fig2Sup1A	Trh	-0.45	0.1	12
Fig2Sup1A	Control	0.17	0.1	11
Fig2Sup1B	Trh	-0.11	0.1	10
Fig2Sup1B	Control	0.11	0.2	11
Fig2Sup1C	5HT2a_PL00052	-0.5	0.1	17
Fig2Sup1C	Control	0.24	0.1	16
Fig2Sup1D	5HT2a_3299	-0.63	0.1	6
Fig2Sup1D	CS	0	0.2	6
Fig2Sup1E	5HT2a_PL00052/+	0.16	0.2	6
Fig2Sup1E	5HT2a_PL00052/5HT2a_3299	-0.37	0.1	6
Fig2Sup1E	Control	0.69	0.1	4
Fig6sup1A	CS_Rapamycin	-0.21	0.2	12
Fig6sup1A	CS_control	-0.21	0.2	12
Fig6sup1B	Tub-GeneSwitch-GAL4>UAS-RagA_DN with RU+	-0.27	0.1	12
Fig6sup1B	Tub-GeneSwitch-GAL4>UAS-RagA_DN with RU-	0	0.1	10
